# Supplementary material for: Shark Microbiome Analysis Demonstrates Unique Microbial Communities in Two Distinct Mediterranean Sea Shark Species
Source: Microorganisms. 2024 Mar 11;12(3):557. doi: 10.3390/microorganisms12030557 (PMC10975355; doi:10.3390/microorganisms12030557)
Supplement: Supplementary file 1 [file microorganisms-12-00557-s001.zip]

Archive with 1 entries (1 files):
- microorganisms-2892871-supplementary.xlsx
